# Supplementary material for: Suture-tape augmentation of anterior cruciate ligament reconstruction: a prospective, randomised controlled trial (STACLR)
Source: Trials. 2023 Mar 24;24:224. doi: 10.1186/s13063-023-07127-0 (PMC10037835; doi:10.1186/s13063-023-07127-0)
Supplement: Supplementary file 1 — Additional file 1. [file 13063_2023_7127_MOESM1_ESM.zip]

Archive with 2 entries (2 files):
- 2021.093 RMH 73668 PostoperativePROMS_ACLRCT 08022021_ESM.pdf
- 2021.093 RMH 73668 PreoperativePROMS_ACLRCT 08022021_ESM.pdf
